# Supplementary material for: Integrating population variation and protein structural analysis to improve clinical interpretation of missense variation: application to the WD40 domain
Source: Hum Mol Genet. 2016 Jan 5;25(5):927–35. doi: 10.1093/hmg/ddv625 (PMC4754046; doi:10.1093/hmg/ddv625)
Supplement: Supplementary Data [file supp_ddv625_ddv625supp_table1.xlsx]

## Sheet: Sheet1
Patient Reference	DDD-259340	DDD-261213	DDD-271955	DDD-273334	DDD-280701	DDD-260965	Saitsu	O'Roak	O'Roak	Pons	Tabet
Mutation	ENSP00000405574.1:p.His441Arg	ENSP00000405574.1: p.Asp370Tyr	ENSP00000405574.1: p.Asp328Gly	ENSP00000405574.1: p.Pro444Arg	ENSP00000405574.1: p.His213Gln	ENSP00000405574.1: p.Ile269TyrfsTer8	ENSP00000405574.1 p.Gly70Asp	ENSP00000405574.1: p.Leu282Pro	ENSP00000405574.1: p.Ile397SerfsTer19	707 kb deletion (chr3:176,221,801-176,929,584)	1.6 Mb deletion (chr3:175,507,453- 177,095,072)
Mutation type	Missense	Missense	Missense	Missense	Missense	Frameshift	Missense	Missense	Frameshift	Gene deletion	Gene deletion
Inheritance	De novo	De novo	De novo	De novo	De novo	De novo	De novo	De novo	De novo	Maternally inherited; de novo in affected mother	De novo
Age	15 yrs	14 yrs	5 yrs	6 yrs	7 yrs	5 years	5 yrs	-	-	8 yrs	6 yrs
Sex	Male	Female	Male	Female	Male	Male	Female	Female	Male	Female	Female
Height	158cm	156cm	108cm	95cm	133cm	104cm	-	-	-	122cm (+0.5SD)	109.5 cm (-0.66SD)
Weight	67.6kg	79.5kg	20.6kg	14.5kg	30.6 kg	17.3kg	-	-	-	22 kg (normal)	16.7 kg (-0.55SD)
OFC	55cm	55.2cm	50cm	50cm	56.5cm	48.7cm	-	-	-	49.5 cm (-1.5SD)	52 cm (+0.92SD)
Pregnancy	Singleton	Singleton	Singleton	Singleton	DZ twin pregnancy	Singleton	Singleton	-	-	Singleton	Singleton
Gestation at delivery	40 weeks	39 weeks	37 weeks	40 weeks	37 weeks	37 weeks	39 weeks	-	-	38+3 weeks	37 weeks
Birth length	-	-	-	-	-	-	51cm (+1.0SD)	-	-	46cm (-2.5SD)	44cm (-1.8SD)
Birth weight	3750g	3200g	3506g	3550g	3430g	2860g	3088g (+0.3SD)	-	-	2490g (-2.0SD)	2400g (-3.0SD)
Birth OFC	-	-	-	-	35.2cm	-	34.0cm (+0.5SD)			32.5cm (+0.2SD)	-
Neonatal	7 days in SCBU/NICU	Unknown	Normal	Normal	Normal	Normal	-	-	-	-	-
Dysmorphic features	Long nose, thin upper vermillion, large ears with fleshy lobes, broad thumbs and halluces	Upslanting palpebral fissures, low set ears, dysmorphism related to cleft repair	Short nose/columella. full lips	Depressed nasal bridge, anteverted nares broad nasal tip	Broad forehead	Broad thumb	-	-	-	Synophrys, long philtrum, 5th finger cinodactylyl, sandal gap, partial 2,3 syndactyly toes	Long philtrum with thin vermillion
Structural anomalies	None	Bilateral cleft lip and palate	None	None	None	None	-	-	-	None	-
General health	Constipation	Good, recent weight gain	Constipation. Infantile spasms from 11 months with regression development. Seizure free since 2yr6m.	Good	Severe constipation - on daily Movicol. Low muscle tone and joint hypermobility.	Food allergies. Gastrointestinal disturbance (frequent vomiting, frequency of defecation).	Infantile spasms from 5 months with regression of head control	-	-	-	-
Social smile	Unknown	14 weeks	8 weeks	6 weeks	5 weeks	Unknown	3 months	-	-	Normal	-
Sat independently	18 months	11 months	6 months	11 months	6 months	11 months	-	-	-	Normal	-
Walked	2 yrs	14 months	30 months	18 months	19 months	16 months	-	-	-	12 months	24 months
First words	3 yrs	Noverbal	Nonverbal	2 yrs	1 yr	2-2.5 yrs	-	-	-	Delayed	2.5 years
Developmental delay	Global developmental delay	Global developmental delay	Global developmental delay	Global developmental delay	Global developmental delay	Global developmental delay	Developmental delay	Mild/moderate ID	Mild/moderate ID	ID	ID
Speech and language	Delayed language development	No speech, understanding variable	Expressive and receptive language delay. Communicates by eyepointing and gesture.	Severe expressive and receptive language delay but marked improvement since 5yrs	Severe expressive and marked receptive language delay. Expressive language at a 2 yr old level age 7 yrs. Minimal verbal memory	Delayed language development but making significant progress	No words at 4 yr 9 mo	-	-	Language development delayed, able to say <10 words at 2 years	Receives speech therapy
Educational support	Special school	Special school	Additional needs nursery	Statement of educational needs, mainstream school	In mainstream school with 25 hrs per week of support from a teaching assistant	In support unit within mainstream school. Supported full-time by teaching assistant	-	-	-	In regular school with specific assistance	Special school with behavioural and speech therapy. Full IQ 50 on WISC IV
Behavioural problems	Short attention span	Very active, mood changes	Not thought to be autistic	Autistic spectrum disorder diagnosis at 33 months	Autism spectrrum difficulties as a pre-school child have lessened as communication has improved.	Autism and ADHD	Autistic features with deficits in communication, hyperactivity & excitability. Stereotypic hand movements	Autism	Autism	Short attention span. No autistic features	Short attention span, compulsive behaviour (trichotillomania) and reactive aggressive behaviour
Comment	-	Very poor sleeper, previous fits but none for years	Also has de novo SCN2A variant which might account for seizures	Social interaction and imaginative play improving,learning to read	Visual memory is very strong. Able to navigate well and recall the route to a destination.	Poor sleep pattern. Language development much improved but social and behavioural difficulties becoming more prominent.	EEG hypsarrhythmia, Cranial MRI scan normal	-	-	Able to read, write and count	Cranial MRI normal, EEG normal
Supplementary Table 1. Detailed phenotypic descriptions of 11 patients with mutations in TBL1XR1, of which six were identified through the DDD study.
